# Supplementary material for: The Manifold Bioactivity and Immunoreactivity of Microbial Proteins of Cow and Human Mature Milk in Late Lactation
Source: Animals (Basel). 2022 Sep 28;12(19):2605. doi: 10.3390/ani12192605 (PMC9558504; doi:10.3390/ani12192605)
Supplement: Supplementary file 1 [file animals-12-02605-s001.zip]

Archive with 2 entries (2 files):
- animals-1913084-supplementary/Supplementary data 28.08.2022.pdf
- animals-1913084-supplementary/Table S3. Bioactive peptides A.Ogrodowczyk.xlsx
