# Supplementary material for: The Manifold Bioactivity and Immunoreactivity of Microbial Proteins of Cow and Human Mature Milk in Late Lactation
Source: Animals (Basel). 2022 Sep 28;12(19):2605. doi: 10.3390/ani12192605 (PMC9558504; doi:10.3390/ani12192605)
Supplement: Supplementary file 1 [file animals-12-02605-s001.zip › animals-1913084-supplementary/Table S3. Bioactive peptides A.Ogrodowczyk.xlsx]

## Sheet: Arkusz1
Protein Name B58A1:571	Accession number	Name of peptide	Activity	Number	Sequence	Location
Microbial proteins from CM samples
Carboxylate-amine ligase	A0A0E2MAL2
	2882	Immunostimulating peptide	immunomodulating	3	YG	[41-42],[360-361],[401-402]
	3760		neuropeptide	1	KPT	[186-188]
	2754	peptide regulating the stomach mucosal membrane activity	regulating	2	PG	[101-102],[236-237]
	3297		antioxidative	1	YHH	[252-254]
	3317		antioxidative	2	HL	[75-76],[155-156]
	3319		antioxidative	1	HH	[253-254]
	7872	peptide from soybean protein isolates: beta-conglycinin and glycinin	antioxidative	1	LY	[287-288]
	7873	peptide from soybean protein isolates: beta-conglycinin and glycinin	antioxidative	1	IY	[220-221]
	7888	antioxidative peptide	antioxidative	3	EL	[123-124],[136-137],[212-213]
	8076	synthetic peptide	antioxidative	1	RWL	[415-417]
	8090	peptide derived from sardine muscle	antioxidative	1	MY	[168-169]
	8130	peptide derived from dried bonito	antioxidative	1	EAK	[387-389]
	8134	peptide derived from dried bonito	antioxidative	3	KD	[24-25],[121-122],[354-355]
	8214	Antioxidative peptide	antioxidative	1	RW	[415-416]
	8215	Antioxidative peptide	antioxidative	3	IR	[11-12],[196-197],[324-325]
	8216	Antioxidative peptide	antioxidative	1	LKP	[185-187]
	8217	Antioxidative peptide	antioxidative	4	LK	[138-139],[185-186],[353-354],[396-397]
	8218	Antioxidative peptide	antioxidative	2	KP	[186-187],[408-409]
	8219	antioxidative peptide	antioxidative	1	TY	[112-113]
	8224	antioxidative peptide	antioxidative	3	VY	[40-41],[57-58],[359-360]
	8447	Antioxidant peptide from marine bivalve (Mactra veneriformis)	antioxidative	1	LVSK	[116-119]
	8462	Antioxidant peptide from marine bivalve (Mactra veneriformis)	antioxidative	1	LW	[370-371]
	9086	Antioxidative peptide	antioxidative	1	MM	[257-258]
	9880	Antioxidative peptide	antioxidative	1	RDY	[346-348]
	10003	Antioxidative peptide	antioxidative	1	LQL	[393-395]
	10019	Antioxidative peptide	antioxidative	1	YNL	[338-340]
	10051	Antioxidative peptide	antioxidative	1	RY	[400-401]
	9856	Anti-inflammatory peptide	anti inflammatory	2	PY	[131-132],[157-158]
Lipid kinase	C2JW45
	2882	Immunostimulating peptide	immunomodulating	1	YG	[279-280]
	3626		immunomodulating	1	KRP	[84-86]
	3741	Immunomodulating peptide	immunomodulating	1	YGG	[279-281]
	2890	neuropeptide	neuropeptide	4	GQ	[120-121],[128-129],[267-268],[334-335]
	2753	peptide regulating the stomach mucosal membrane activity	regulating	1	GP	[191-192]
	3319		antioxidative	1	HH	[132-133]
	7866	peptide from Okara protein	antioxidative	1	AY	[163-164]
	7873	peptide from soybean protein isolates: beta-conglycinin and glycinin	antioxidative	1	IY	[8-9]
	7888	antioxidative peptide	antioxidative	3	EL	[61-62],[146-147],[215-216]
	7917	synthetic peptide	antioxidative	1	HHY	[132-134]
	7919	synthetic peptide	antioxidative	1	NHH	[131-133]
	8068	synthetic peptide	antioxidative	1	RHV	[246-248]
	8090	peptide derived from sardine muscle	antioxidative	1	MY	[296-297]
	8130	peptide derived from dried bonito	antioxidative	1	EAK	[51-53]
	8134	peptide derived from dried bonito	antioxidative	1	KD	[342-343]
	8217	Antioxidative peptide	antioxidative	6	LK	[18-19],[118-119],[235-236],[261-262],[271-272],[290-291]
	8218	Antioxidative peptide	antioxidative	1	KP	[44-45]
	8219	antioxidative peptide	antioxidative	1	TY	[148-149]
	8224	antioxidative peptide	antioxidative	2	VY	[188-189],[254-255]
	9880	Antioxidative peptide	antioxidative	1	RDY	[316-318]
	9980	Antioxidative peptide	antioxidative	1	FEQI	[207-210]
	9869	Anti-inflammatory peptide	anti inflammatory	1	HY	[133-134]
Transcriptional regulator	Q9CHX7
	8310	Anxiolytic peptide	neuropeptide	1	YL	[28-29]
	9955	Regulator of phosphoglycerate kinase activity	regulating	2	SL	[33-34],[59-60]
	7862	peptide from prawn muscle (Penaeus japonicus)	antioxidative	1	IKK	[22-24]
	7872	peptide from soybean protein isolates: beta-conglycinin and glycinin	antioxidative	1	LY	[14-15]
	7888	antioxidative peptide	antioxidative	2	EL	[9-10],[57-58]
	8219	antioxidative peptide	antioxidative	1	TY	[35-36]
	9365	Antioxidative peptide	antioxidative	1	KKY	[23-25]
	10051	Antioxidative peptide	antioxidative	1	RY	[31-32]
2,3-bisphosphoglycerate-dependent phosphoglycerate mutase	C2JZH4
	2882	Immunostimulating peptide	immunomodulating	2	YG	[90-91],[105-106]
	2890	neuropeptide	neuropeptide	2	GQ	[10-11],[73-74]
	2754	peptide regulating the stomach mucosal membrane activity	regulating	1	PG	[147-148]
	3305		antioxidative	1	LH	[65-66]
	7866	peptide from Okara protein	antioxidative	1	AY	[53-54]
	7886	peptide derived from egg white albumin	antioxidative	1	AH	[181-182]
	7888	antioxidative peptide	antioxidative	1	EL	[41-42]
	8004	peptide derived from sardinelle by-products proteins (Sardinella aurita)	antioxidative	1	LHY	[65-67]
	8011	synthetic peptide	antioxidative	1	LWI	[75-77]
	8058	synthetic peptide	antioxidative	1	RHG	[8-10]
	8070	synthetic peptide	antioxidative	1	RHY	[88-90]
	8114	peptide derived from sardinelle by-products proteins (Sardinella aurita)	antioxidative	1	GGE	[148-150]
	8130	peptide derived from dried bonito	antioxidative	1	EAK	[35-37]
	8134	peptide derived from dried bonito	antioxidative	1	KD	[134-135]
	8150	peptide derived from bovine kappa-casein (30-32)	antioxidative	1	YVL	[67-69]
	8215	Antioxidative peptide	antioxidative	1	IR	[7-8]
	8217	Antioxidative peptide	antioxidative	2	LK	[124-125],[152-153]
	8224	antioxidative peptide	antioxidative	1	VY	[213-214]
	8459	Antioxidant peptide from marine bivalve (Mactra veneriformis)	antioxidative	1	TW	[82-83]
	8462	Antioxidant peptide from marine bivalve (Mactra veneriformis)	antioxidative	1	LW	[75-76]
	9879	Antioxidative peptide	antioxidative	1	SVL	[56-58]
	10051	Antioxidative peptide	antioxidative	1	RY	[137-138]
	9869	Anti-inflammatory peptide	anti inflammatory	2	HY	[66-67],[89-90]
Endo-1,4-beta-xylanase	Q9CIS3
	7866	peptide from Okara protein	antioxidative	1	AY	[47-48]
	7926	synthetic peptide	antioxidative	1	YYD	[36-38]
	7945	Antioxidative peptide	antioxidative	1	YYY	[35-37]
	7975	synthetic peptide	antioxidative	1	TYY	[34-36]
	8134	peptide derived from dried bonito	antioxidative	1	KD	[59-60]
	8217	Antioxidative peptide	antioxidative	1	LK	[6-7]
	8219	antioxidative peptide	antioxidative	1	TY	[34-35]
	3751		bacterial permease ligand	1	KK	[12-13]
Pyruvate kinase	C2JX14
	3625		immunomodulating	1	RKP	[198-200]
	3066	Immunostimulating peptide	immunostimulating	1	EAE	[52-54]
	2890	neuropeptide	neuropeptide	2	GQ	[363-364],[568-569]
	8310	Anxiolytic peptide	neuropeptide	1	YL	[522-523]
	9534	Kyotorphin	neuropeptide	1	YR	[394-395]
	2753	peptide regulating the stomach mucosal membrane activity	regulating	1	GP	[11-12]
	2754	peptide regulating the stomach mucosal membrane activity	regulating	3	PG	[112-113],[164-165],[171-172]
	3317		antioxidative	1	HL	[43-44]
	7862	peptide from prawn muscle (Penaeus japonicus)	antioxidative	1	IKK	[267-269]
	7872	peptide from soybean protein isolates: beta-conglycinin and glycinin	antioxidative	1	LY	[114-115]
	7886	peptide derived from egg white albumin	antioxidative	1	AH	[367-368]
	7888	antioxidative peptide	antioxidative	2	EL	[144-145],[208-209]
	8103	peptide derived from dried bonito	antioxidative	1	VKL	[21-23]
	8134	peptide derived from dried bonito	antioxidative	3	KD	[138-139],[176-177],[520-521]
	8215	Antioxidative peptide	antioxidative	3	IR	[72-73],[181-182],[206-207]
	8217	Antioxidative peptide	antioxidative	3	LK	[100-101],[237-238],[350-351]
	8218	Antioxidative peptide	antioxidative	3	KP	[199-200],[275-276],[426-427]
	8219	antioxidative peptide	antioxidative	1	TY	[110-111]
	8224	antioxidative peptide	antioxidative	2	VY	[419-420],[580-581]
	9082	Antioxidative peptide	antioxidative	1	WG	[417-418]
Chaperone protein DnaK	B3WEQ7
	2882	Immunostimulating peptide	immunomodulating	1	YG	[154-155]
	066	Immunostimulating peptide	immunostimulating	1	EAE	[489-491]
	8310	Anxiolytic peptide	neuropeptide	1	YL	[105-106]
	9953	anxiolytic-like peptide	neuropeptide	1	YLG	[105-107]
	2753	peptide regulating the stomach mucosal membrane activity	regulating	3	GP	[260-261],[263-264],[586-587]
	3305		antioxidative	1	LH	[265-266]
	3317		antioxidative	2	HL	[197-198],[266-267]
	7862	peptide from prawn muscle (Penaeus japonicus)	antioxidative	2	IKK	[98-100],[533-535]
	7863	peptide from prawn muscle (Penaeus japonicus)	antioxidative	1	FKK	[215-217]
	7866	peptide from Okara protein	antioxidative	2	AY	[119-120],[153-154]
	7872	peptide from soybean protein isolates: beta-conglycinin and glycinin	antioxidative	1	LY	[573-574]
	7888	antioxidative peptide	antioxidative	1	EL	[429-430]
	7995	synthetic peptide	antioxidative	1	LHL	[265-267]
	8062	synthetic peptide	antioxidative	1	RHM	[69-71]
	8103	peptide derived from dried bonito	antioxidative	1	VKL	[571-573]
	8105	peptide derived from dried bonito	antioxidative	1	VKV	[78-80]
	8133	peptide derived from dried bonito	antioxidative	2	KVI	[3-5],[307-309]
	8134	peptide derived from dried bonito	antioxidative	15	KD	[43-44],[111-112],[130-131],[161-162],[217-218],[225-226],[234-235],[242-243],[296-297],[330-331],[358-359],[460-461],[522-523],[537-538],[616-617]
	8217	Antioxidative peptide	antioxidative	5	LK	[233-234],[295-296],[506-507],[521-522],[543-544]
	8224	antioxidative peptide	antioxidative	1	VY	[167-168]
	8983	Antioxidative peptide	antioxidative	3	GAA	[345-347],[590-592],[596-598]
	9364	Antioxidative peptide	antioxidative	1	DYK	[614-616]
	10003	Antioxidative peptide	antioxidative	1	LQL	[180-182]
	10056	Antioxidative peptide	antioxidative	1	YLG	[105-107]
	9537	Anti-inflammatory peptide	anti inflammatory	1	IPP	[433-435]
	9870	Anti-inflammatory peptide	anti inflammatory	1	LPF	[254-256]
Putative Molybdenum transport system protein	L8JA30
	9534	Kyotorphin	neuropeptide	1	YR	[18-19]
	7866	peptide from Okara protein	antioxidative	1	AY	[17-18]
	7872	peptide from soybean protein isolates: beta-conglycinin and glycinin	antioxidative	1	LY	[2-3]
	7888	antioxidative peptide	antioxidative	1	EL	[8-9]
	8103	peptide derived from dried bonito	antioxidative	1	VKL	[57-59]
Cell division protein	S6AB11
	2754	peptide regulating the stomach mucosal membrane activity	regulating	1	PG	[134-135]
	3317		antioxidative	1	HL	[294-295]
	7872	peptide from soybean protein isolates: beta-conglycinin and glycinin	antioxidative	3	LY	[42-43],[222-223],[257-258]
	7888	antioxidative peptide	antioxidative	3	EL	[84-85],[102-103],[136-137]
	8061	synthetic peptide	antioxidative	1	RHL	[293-295]
	8134	peptide derived from dried bonito	antioxidative	1	KD	[142-143]
	8215	Antioxidative peptide	antioxidative	2	IR	[193-194],[217-218]
	8217	Antioxidative peptide	antioxidative	1	LK	[82-83]
	8460	Antioxidant peptide from marine bivalve (Mactra veneriformis)	antioxidative	2	AW	[158-159],[236-237]
	9086	Antioxidative peptide	antioxidative	1	MM	[29-30]
	10000	Antioxidative peptide	antioxidative	2	LPL	[38-40],[265-267]
	10003	Antioxidative peptide	antioxidative	1	LQL	[244-246]
ABC transporter	C2JYM1
	2882	Immunostimulating peptide	immunomodulating	1	YG	[73-74]
	2890	neuropeptide	neuropeptide	5	GQ	[2-3],[257-258],[299-300],[403-404],[487-488]
	8310	Anxiolytic peptide	neuropeptide	1	YL	[180-181]
	9534	Kyotorphin	neuropeptide	4	YR	[18-19],[326-327],[499-500],[576-577]
	2754	peptide regulating the stomach mucosal membrane activity	regulating	1	PG	[367-368]
	3305		antioxidative	2	LH	[358-359],[428-429]
	3319		antioxidative	2	HH	[328-329],[566-567]
	7866	peptide from Okara protein	antioxidative	2	AY	[125-126],[304-305]
	7868	peptide from Okara protein	antioxidative	1	ADF	[502-504]
	7872	peptide from soybean protein isolates: beta-conglycinin and glycinin	antioxidative	2	LY	[391-392],[498-499]
	7873	peptide from soybean protein isolates: beta-conglycinin and glycinin	antioxidative	1	IY	[129-130]
	7886	peptide derived from egg white albumin	antioxidative	1	AH	[539-540]
	7888	antioxidative peptide	antioxidative	2	EL	[369-370],[476-477]
	7898	peptide from bovine b-lactoglobulin	antioxidative	1	WY	[189-190]
	7916	synthetic peptide	antioxidative	1	HHW	[566-568]
	7923	synthetic peptide	antioxidative	1	THH	[565-567]
	7987	synthetic peptide	antioxidative	1	RHH	[327-329]
	7989	synthetic peptide	antioxidative	1	LHD	[358-360]
	7991	synthetic peptide	antioxidative	1	LHF	[428-430]
	8007	synthetic peptide	antioxidative	1	LWE	[579-581]
	8070	synthetic peptide	antioxidative	1	RHY	[245-247]
	8090	peptide derived from sardine muscle	antioxidative	1	MY	[586-587]
	8107	peptide derived from dried bonito	antioxidative	1	IKL	[385-387]
	8134	peptide derived from dried bonito	antioxidative	2	KD	[218-219],[556-557]
	8150	peptide derived from bovine kappa-casein (30-32)	antioxidative	1	YVL	[9-11]
	8215	Antioxidative peptide	antioxidative	1	IR	[220-221]
	8224	antioxidative peptide	antioxidative	2	VY	[35-36],[72-73]
	8460	Antioxidant peptide from marine bivalve (Mactra veneriformis)	antioxidative	1	AW	[242-243]
	8462	Antioxidant peptide from marine bivalve (Mactra veneriformis)	antioxidative	1	LW	[579-580]
	9086	Antioxidative peptide	antioxidative	1	MM	[160-161]
	9359	Antioxidative peptide	antioxidative	1	CLV	[30-32]
	9361	Antioxidative peptide	antioxidative	1	VYV	[35-37]
	10039	Antioxidative peptide	antioxidative	1	TGC	[150-152]
	10051	Antioxidative peptide	antioxidative	1	RY	[8-9]
	9856	Anti-inflammatory peptide	anti inflammatory	1	PY	[325-326]
	9869	Anti-inflammatory peptide	anti inflammatory	1	HY	[246-247]
NMD3 family protein	A0A0N8HZU5
	534	Kyotorphin	neuropeptide	2	YR	[246-247],[257-258]
	10111	Wheylin-1	neuropeptide	1	MH	[113-114]
	2753	peptide regulating the stomach mucosal membrane activity	regulating	1	GP	[270-271]
	2754	peptide regulating the stomach mucosal membrane activity	regulating	2	PG	[23-24],[366-367]
	3305		antioxidative	1	LH	[362-363]
	3317		antioxidative	1	HL	[91-92]
	7866	peptide from Okara protein	antioxidative	1	AY	[151-152]
	7886	peptide derived from egg white albumin	antioxidative	1	AH	[177-178]
	7996	synthetic peptide	antioxidative	1	LHM	[362-364]
	8105	peptide derived from dried bonito	antioxidative	1	VKV	[134-136]
	8107	peptide derived from dried bonito	antioxidative	1	IKL	[206-208]
	8130	peptide derived from dried bonito	antioxidative	1	EAK	[196-198]
	8134	peptide derived from dried bonito	antioxidative	1	KD	[74-75]
	8214	Antioxidative peptide	antioxidative	1	RW	[67-68]
	8215	Antioxidative peptide	antioxidative	1	IR	[111-112]
	8217	Antioxidative peptide	antioxidative	3	LK	[92-93],[281-282],[356-357]
	8220	antioxidative peptide	antioxidative	1	TFE	[334-336]
	8224	antioxidative peptide	antioxidative	1	VY	[245-246]
	9082	Antioxidative peptide	antioxidative	1	WG	[99-100]
	9164	Antioxidative peptide	antioxidative	1	CGA	[59-61]
	9342	Antioxidative peptide	antioxidative	1	FC	[7-8]
	10051	Antioxidative peptide	antioxidative	2	RY	[256-257],[291-292]
DNA damage-inducible protein	A0A0F8UZN5
	2882	Immunostimulating peptide	immunomodulating	1	YG	[257-258]
	3741	Immunomodulating peptide	immunomodulating	1	YGG	[257-259]
	3061	Immunostimulating peptide	immunostimulating	1	GFL	[430-432]
	3066	Immunostimulating peptide	immunostimulating	1	EAE	[162-164]
	2890	neuropeptide	neuropeptide	1	GQ	[371-372]
	2753	peptide regulating the stomach mucosal membrane activity	regulating	3	GP	[22-23],[80-81],[91-92]
	2754	peptide regulating the stomach mucosal membrane activity	regulating	1	PG	[90-91]
	2756	peptide regulating the stomach mucosal membrane activity	regulating	1	PGP	[90-92]
	3296		antioxidative	1	HHP	[204-206]
	3305		antioxidative	2	LH	[118-119],[198-199]
	3317		antioxidative	1	HL	[338-339]
	3319		antioxidative	1	HH	[204-205]
	7872	peptide from soybean protein isolates: beta-conglycinin and glycinin	antioxidative	1	LY	[215-216]
	7888	antioxidative peptide	antioxidative	2	EL	[136-137],[406-407]
	7979	synthetic peptide	antioxidative	1	EHH	[203-205]
	7993	synthetic peptide	antioxidative	1	LHI	[118-120]
	7997	synthetic peptide	antioxidative	1	LHN	[198-200]
	8064	synthetic peptide	antioxidative	1	RHQ	[308-310]
	8139	Antioxidative peptide	antioxidative	1	PEL	[135-137]
	8214	Antioxidative peptide	antioxidative	1	RW	[395-396]
	8215	Antioxidative peptide	antioxidative	3	IR	[7-8],[116-117],[189-190]
	8217	Antioxidative peptide	antioxidative	1	LK	[30-31]
	8224	antioxidative peptide	antioxidative	1	VY	[48-49]
	8987	Antioxidative peptide	antioxidative	1	GPP	[80-82]
	9347	Antioxidative peptide	antioxidative	1	ECA	[242-244]
	10051	Antioxidative peptide	antioxidative	1	RY	[256-257]
	9537	Anti-inflammatory peptide	anti inflammatory	1	IPP	[40-42]
Ragulator complex protein	A0A0P7YKP3
	2890	neuropeptide	neuropeptide	1	GQ	[97-98]
	8310	Anxiolytic peptide	neuropeptide	1	YL	[18-19]
	3305		antioxidative	1	LH	[55-56]
	7888	antioxidative peptide	antioxidative	1	EL	[32-33]
	7992	synthetic peptide	antioxidative	1	LHG	[55-57]
	8063	synthetic peptide	antioxidative	1	RHN	[105-107]
	8224	antioxidative peptide	antioxidative	1	VY	[90-91]
	9086	Antioxidative peptide	antioxidative	1	MM	[84-85]
	10000	Antioxidative peptide	antioxidative	1	LPL	[70-72]
	10051	Antioxidative peptide	antioxidative	1	RY	[82-83]
Arginine exporter protein	K8X559
	8310	Anxiolytic peptide	neuropeptide	1	YL	[5-6]
	2753	peptide regulating the stomach mucosal membrane activity	regulating	1	GP	[20-21]
	9955	Regulator of phosphoglycerate kinase activity	regulating	1	SL	[44-45]
	7873	peptide from soybean protein isolates: beta-conglycinin and glycinin	antioxidative	1	IY	[4-5]
	8983	Antioxidative peptide	antioxidative	1	GAA	[12-14]
	10000	Antioxidative peptide	antioxidative	1	LPL	[17-19]
Acetyl-coenzyme A	Q1GAF3
	2882	Immunostimulating peptide	immunomodulating	2	YG	[56-57],[276-277]
	3741	Immunomodulating peptide	immunomodulating	1	YGG	[276-278]
	3065	fragment of bovine beta-casein 191-193	immunostimulating	1	LLY	[192-194]
	2890	neuropeptide	neuropeptide	2	GQ	[117-118],[135-136]
	8310	Anxiolytic peptide	neuropeptide	1	YL	[194-195]
	3305		antioxidative	1	LH	[86-87]
	7863	peptide from prawn muscle (Penaeus japonicus)	antioxidative	1	FKK	[4-6]
	7872	peptide from soybean protein isolates: beta-conglycinin and glycinin	antioxidative	1	LY	[193-194]
	7873	peptide from soybean protein isolates: beta-conglycinin and glycinin	antioxidative	1	IY	[171-172]
	7886	peptide derived from egg white albumin	antioxidative	1	AH	[221-222]
	7991	synthetic peptide	antioxidative	1	LHF	[86-88]
	8060	synthetic peptide	antioxidative	1	RHK	[186-188]
	8068	synthetic peptide	antioxidative	1	RHV	[13-15]
	8130	peptide derived from dried bonito	antioxidative	1	EAK	[92-94]
	8134	peptide derived from dried bonito	antioxidative	2	KD	[78-79],[243-244]
	8217	Antioxidative peptide	antioxidative	2	LK	[252-253],[274-275]
	8460	Antioxidant peptide from marine bivalve (Mactra veneriformis)	antioxidative	2	AW	[67-68],[271-272]
	8461	Antioxidant peptide from marine bivalve (Mactra veneriformis)	antioxidative	1	VW	[108-109]
Uncharacterized protein	F2NFM8
	890	neuropeptide	neuropeptide	3	GQ	[27-28],[105-106],[117-118]
	8310	Anxiolytic peptide	neuropeptide	2	YL	[136-137],[344-345]
	9534	Kyotorphin	neuropeptide	1	YR	[341-342]
	2753	peptide regulating the stomach mucosal membrane activity	regulating	1	GP	[219-220]
	2754	peptide regulating the stomach mucosal membrane activity	regulating	6	PG	[24-25],[88-89],[103
	3317		antioxidative	1	HL	[92-93]
	3319		antioxidative	1	HH	[91-92]
	7862	peptide from prawn muscle (Penaeus japonicus)	antioxidative	1	IKK	[304-306]
	7873	peptide from soybean protein isolates: beta-conglycinin and glycinin	antioxidative	2	IY	[385-386],[396-397]
	7924	synthetic peptide	antioxidative	1	DYY	[313-315]
	7926	synthetic peptide	antioxidative	1	YYD	[314-316]
	7942	Antioxidative peptide	antioxidative	1	YYV	[397-399]
	7954	synthetic peptide	antioxidative	1	IYY	[396-398]
	7960	synthetic peptide	antioxidative	1	YVY	[120-122]
	7971	synthetic peptide	antioxidative	1	YMY	[134-136]
	7978	synthetic peptide	antioxidative	1	DHH	[90-92]
	8090	peptide derived from sardine muscle	antioxidative	1	MY	[135-136]
	8214	Antioxidative peptide	antioxidative	1	RW	[298-299]
	8215	Antioxidative peptide	antioxidative	2	IR	[3-4],[394-395]
	8216	Antioxidative peptide	antioxidative	2	LKP	[140-142],[319-321]
	8217	Antioxidative peptide	antioxidative	3	LK	[140-141],[319-320],[360-361]
	8218	Antioxidative peptide	antioxidative	2	KP	[141-142],[320-321]
	8221	antioxidative peptide	antioxidative	1	TSTA	[193-196]
	8224	antioxidative peptide	antioxidative	2	VY	[60-61],[121-122]
	8484	Antioxidant peptide from as1-CN (98-100)	antioxidative	1	LLR	[5-7]
	9082	Antioxidative peptide	antioxidative	1	WG	[26-27]
	9179	Antioxidative peptide	antioxidative	1	QYP	[254-256]
	3751		bacterial permease ligand	1	KK	[305-306]
	9856	Anti-inflammatory peptide	anti inflammatory	1	PY	[119-120]
	9868	Anti-inflammatory peptide	anti inflammatory	1	YW	[122-123]
Elongation factor Tu	A0A1X9TWP9
	2882	Immunostimulating peptide	immunomodulating	1	YG	[162-163]
	2890	neuropeptide	neuropeptide	3	GQ	[292-293],[309-310],[389-390]
	9534	Kyotorphin	neuropeptide	1	YR	[329-330]
	2749	peptide regulating ion flow	regulating	3	DY	[47-48],[88-89],[328-329]
	2753	peptide regulating the stomach mucosal membrane activity	regulating	1	GP	[112-113]
	2754	peptide regulating the stomach mucosal membrane activity	regulating	4	PG	[84-85],[165-166],[298-299],[355-356]
	7886	peptide derived from egg white albumin	antioxidative	2	AH	[67-68],[79-80]
	7888	antioxidative peptide	antioxidative	3	EL	[146-147],[192-193],[345-346]
	7967	Antioxidative peptide	antioxidative	1	YGY	[162-164]
	8036	synthetic peptide	antioxidative	1	PHV	[12-14]
	8067	synthetic peptide	antioxidative	1	RHT	[321-323]
	8070	synthetic peptide	antioxidative	1	RHY	[76-78]
	8105	peptide derived from dried bonito	antioxidative	1	VKV	[238-240]
	8134	peptide derived from dried bonito	antioxidative	1	KD	[316-317]
	8139	Antioxidative peptide	antioxidative	1	PEL	[145-147]
	8215	Antioxidative peptide	antioxidative	1	IR	[379-380]
	8217	Antioxidative peptide	antioxidative	1	LK	[177-178]
	8218	Antioxidative peptide	antioxidative	3	KP	[11-12],[210-211],[367-368]
	8224	antioxidative peptide	antioxidative	1	VY	[311-312]
	8484	Antioxidant peptide from as1-CN (98-100)	antioxidative	1	LLR	[280-282]
	8499	Antioxidative peptide	antioxidative	1	DHG	[23-25]
	8983	Antioxidative peptide	antioxidative	1	GAA	[96-98]
	9869	Anti-inflammatory peptide	anti inflammatory	2	HY	[6-7],[77-78]
Uncharacterized protein	Q9CFV8
	3061	Immunostimulating peptide	immunostimulating	1	GFL	[36-38]
	2890	neuropeptide	neuropeptide	1	GQ	[56-57]
	2737	Peptide regulating phosphoinositol metabolism	regulating	1	GFL	[36-38]
	8019	synthetic peptide	antioxidative	1	LWV	[7-9]
	8218	Antioxidative peptide	antioxidative	1	KP	[45-46]
	8462	Antioxidant peptide from marine bivalve (Mactra veneriformis)	antioxidative	1	LW	[7-8]
Enolase	D8FPZ1	-	-	-	-	-
Microbial proteins from HM samples
ABC transporter ABC binding and permease protein	Q9CG37
	2882	Immunostimulating peptide	immunomodulating	1	YG	[18-19]
	8322	Glucose uptake stimulating peptide	stimulating	2	IV	[27-28],[46-47]
	8323	Glucose uptake stimulating peptide	stimulating	1	IL	[56-57]
	8324	Glucose uptake stimulating peptide	stimulating	3	LI	[33-34],[37-38],[55-56]
	8325	Glucose uptake stimulating peptide	stimulating	2	II	[38-39],[42-43]
	8326	Glucose uptake stimulating peptide	stimulating	1	LL	[22-23]
	9955	Regulator of phosphoglycerate kinase activity	regulating	1	SL	[29-30]
	3317		antioxidative	1	HL	[32-33]
	8020	synthetic peptide	antioxidative	1	LWW	[7-9]
	8134	peptide derived from dried bonito	antioxidative	1	KD	[5-6]
	8462	Antioxidant peptide from marine bivalve (Mactra veneriformis)	antioxidative	1	LW	[7-8]
	10000	Antioxidative peptide	antioxidative	1	LPL	[53-55]
	9537	Anti-inflammatory peptide	anti inflammatory	1	IPP	[34-36]
Beta-lactamase domain protein	B9XAB6
	3061	Immunostimulating peptide	immunostimulating	1	GFL	[300-302]
			antioxidative	1	LH	[387-388]
	3311		antioxidative	1	HPH	[54-56]
	3317		antioxidative	2	HL	[78-79],[431-432]
	7866	peptide from Okara protein	antioxidative	2	AY	[228-229],[441-442]
	7868	peptide from Okara protein	antioxidative	1	ADF	[57-59]
	7872	peptide from soybean protein isolates: beta-conglycinin and glycinin	antioxidative	2	LY	[158-159],[202-203]
	7873	peptide from soybean protein isolates: beta-conglycinin and glycinin	antioxidative	2	IY	[74-75],[128-129]
	7886	peptide derived from egg white albumin	antioxidative	3	AH	[12-13],[89-90],[178-179]
	7888	antioxidative peptide	antioxidative	5	EL	[65-66],[235-236],[246-247],[257-258],[325-326]
	7993	synthetic peptide	antioxidative	1	LHI	[387-389]
	8022	synthetic peptide	antioxidative	1	PHA	[55-57]
	8105	peptide derived from dried bonito	antioxidative	1	VKV	[173-175]
	8114	peptide derived from sardinelle by-products proteins (Sardinella aurita)	antioxidative	1	GGE	[21-23]
	8134	peptide derived from dried bonito	antioxidative	2	KD	[210-211],[403-404]
	8217	Antioxidative peptide	antioxidative	4	LK	[45-46],[209-210],[258-259],[357-358]
	8218	Antioxidative peptide	antioxidative	1	KP	[307-308]
	8219	antioxidative peptide	antioxidative	1	TY	[83-84]
	8224	antioxidative peptide	antioxidative	1	VY	[175-176]
	8459	Antioxidant peptide from marine bivalve (Mactra veneriformis)	antioxidative	1	TW	[297-298]
	8224	Anti-inflammatory peptide	anti inflammatory	1	PY	[125-126]
Acyl_transf_3 domain-containing protein	R6MBA2
	2882	Immunostimulating peptide	immunomodulating	1	YG	[57-58]
	2753	peptide regulating the stomach mucosal membrane activity	regulating	1	GP	[337-338]
	2754	peptide regulating the stomach mucosal membrane activity	regulating	1	PG	[41-42]
	3307		antioxidative	1	PYY	[201-203]
	3309	Antioxidative peptide	antioxidative	1	LPYY	[200-203]
	7866	peptide from Okara protein	antioxidative	2	AY	[56-57],[372-373]
	7872	peptide from soybean protein isolates: beta-conglycinin and glycinin	antioxidative	4	LY	[168-169],[170-171],[223-224],[284-285]
	7873	peptide from soybean protein isolates: beta-conglycinin and glycinin	antioxidative	2	IY	[104-105],[162-163]
	7888	antioxidative peptide	antioxidative	1	EL	[283-284]
	7898	peptide from bovine b-lactoglobulin	antioxidative	1	WY	[160-161]
	7943	synthetic peptide	antioxidative	1	YYF	[224-226]
	7947	synthetic peptide	antioxidative	1	YYN	[202-204]
	7955	synthetic peptide	antioxidative	1	LYY	[223-225]
	7958	synthetic peptide	antioxidative	1	YIY	[161-163]
	7959	synthetic peptide	antioxidative	1	YLY	[169-171]
	8008	synthetic peptide	antioxidative	1	LWF	[188-190]
	8009	synthetic peptide	antioxidative	1	LWG	[211-213]
	8044	synthetic peptide	antioxidative	1	PWI	[109-111]
	8062	synthetic peptide	antioxidative	1	RHM	[269-271]
	8190	peptide from buckwheat	antioxidative	1	PW	[109-110]
	8219	antioxidative peptide	antioxidative	1	TY	[287-288]
	8224	antioxidative peptide	antioxidative	1	VY	[328-329]
	8225	antioxidative peptide	antioxidative	1	SWN	[216-218]
	8460	Antioxidant peptide from marine bivalve (Mactra veneriformis)	antioxidative	2	AW	[177-178],[193-194]
	8461	Antioxidant peptide from marine bivalve (Mactra veneriformis)	antioxidative	1	VW	[15-16]
	8462	Antioxidant peptide from marine bivalve (Mactra veneriformis)	antioxidative	2	LW	[188-189],[211-212]
	8983	Antioxidative peptide	antioxidative	1	GAA	[54-56]
	9082	Antioxidative peptide	antioxidative	3	WG	[53-54],[194-195],[212-213]
	9086	Antioxidative peptide	antioxidative	1	MM	[295-296]
	9342	Antioxidative peptide	antioxidative	1	FC	[362-363]
	9349	Antioxidative peptide	antioxidative	2	YLL	[163-165],[232-234]
	10072	Antioxidative peptide	antioxidative	1	FWG	[52-54]
	9856	Anti-inflammatory peptide	anti inflammatory	2	PY	[127-128],[201-202]
	9869	Anti-inflammatory peptide	anti inflammatory	2	HY	[237-238],[332-333]
Cyclopropane-fatty-acyl-phospholipid synthase	Q1G9E5
	2882	Immunostimulating peptide	immunomodulating	2	YG	[31-32],[187-188]
	2754	peptide regulating the stomach mucosal membrane activity	regulating	2	PG	[289-290],[294-295]
	3305		antioxidative	1	LH	[161-162]
	3317		antioxidative	1	HL	[307-308]
	3319		antioxidative	1	HH	[155-156]
	7794	Antioxidant peptide derived from egg ovalbumin	antioxidative	1	VHH	[154-156]
	7866	peptide from Okara protein	antioxidative	2	AY	[62-63],[136-137]
	7873	peptide from soybean protein isolates: beta-conglycinin and glycinin	antioxidative	1	IY	[208-209]
	7886	peptide derived from egg white albumin	antioxidative	1	AH	[306-307]
	7888	antioxidative peptide	antioxidative	1	EL	[226-227]
	8070	synthetic peptide	antioxidative	1	RHY	[318-320]
	8090	peptide derived from sardine muscle	antioxidative	1	MY	[352-353]
	8103	peptide derived from dried bonito	antioxidative	1	VKL	[219-221]
	8105	peptide derived from dried bonito	antioxidative	1	VKV	[19-21]
	8134	peptide derived from dried bonito	antioxidative	1	KD	[143-144]
	8217	Antioxidative peptide	antioxidative	2	LK	[189-190],[260-261]
	8219	antioxidative peptide	antioxidative	2	TY	[22-23],[132-133]
	8224	antioxidative peptide	antioxidative	2	VY	[30-31],[81-82]
	8460	Antioxidant peptide from marine bivalve (Mactra veneriformis)	antioxidative	1	AW	[281-282]
	9082	Antioxidative peptide	antioxidative	1	WG	[176-177]
	9086	Antioxidative peptide	antioxidative	1	MM	[9-10]
	9342	Antioxidative peptide	antioxidative	1	FC	[346-347]
	9349	Antioxidative peptide	antioxidative	1	YLL	[371-373]
	9360	Antioxidative peptide	antioxidative	1	LPM	[382-384]
	9366	Antioxidative peptide	antioxidative	1	KYL	[258-260]
	9880	Antioxidative peptide	antioxidative	1	RDY	[386-388]
	10038	Antioxidative peptide	antioxidative	1	ACA	[356-358]
	9867	Anti-inflammatory peptide	anti inflammatory	1	NLQ	[212-214]
	9868	Anti-inflammatory peptide	anti inflammatory	1	YW	[23-24]
	9869	Anti-inflammatory peptide	anti inflammatory	2	HY	[115-116],[319-320]
Pyridine nucleotide-disulfide oxidoreductase class-II	A0A0D9MGW0
	8320	Glucose uptake stimulating peptide	stimulating	3	VL	[10-11],[12-13],[52-53]
	8321	Glucose uptake stimulating peptide	stimulating	1	LV	[11-12]
	2890	neuropeptide	neuropeptide	1	GQ	[57-58]
	9534	Kyotorphin	neuropeptide	1	YR	[41-42]
	10111	Wheylin-1	neuropeptide	2	MH	[1-2],[49-50]
	2753	peptide regulating the stomach mucosal membrane activity	regulating	1	GP	[16-17]
	9086	Antioxidative peptide	antioxidative	1	MM	[48-49]
	10141	Hypotensive peptide	hypotensive	2	AA	[21-22],[22-23]
	4005		activating ubiquitin-mediated proteolysis	1	RA	[28-29]
	4006	Ubiqitin-mediated proteolysis activating peptide	activating ubiquitin-mediated proteolysis	1	LA	[20-21]
ABC transporter related	R7QYF5
	2754	peptide regulating the stomach mucosal membrane activity	regulating	2	PG	[134-135],[214-215]
	862	peptide from prawn muscle (Penaeus japonicus)	antioxidative	1	IKK	[217-219]
	7873	peptide from soybean protein isolates: beta-conglycinin and glycinin	antioxidative	1	IY	[243-244]
	7927	synthetic peptide	antioxidative	1	EYY	[256-258]
	7941	synthetic peptide	antioxidative	1	YYL	[257-259]
	8045	synthetic peptide	antioxidative	1	PWL	[92-94]
	8134	peptide derived from dried bonito	antioxidative	1	KD	[19-20]
	8190	peptide from buckwheat	antioxidative	1	PW	[92-93]
	8215	Antioxidative peptide	antioxidative	3	IR	[171-172],[221-222],[239-240]
	8217	Antioxidative peptide	antioxidative	2	LK	[31-32],[180-181]
	8218	Antioxidative peptide	antioxidative	2	KP	[61-62],[76-77]
Thymidylate kinase	Q9CIG4
	8320	Glucose uptake stimulating peptide	stimulating	1	VL	[19-20]
	8322	Glucose uptake stimulating peptide	stimulating	1	IV	[34-35]
	8323	Glucose uptake stimulating peptide	stimulating	3	IL	[4-5],[23-24],[53-54]
	8324	Glucose uptake stimulating peptide	stimulating	1	LI	[5-6]
	8325	Glucose uptake stimulating peptide	stimulating	1	II	[52-53]
	8329	Stimulating vasoactive substance release	stimulating	1	EE	[47-48]
	2753	peptide regulating the stomach mucosal membrane activity	regulating	1	GP	[10-11]
	2754	peptide regulating the stomach mucosal membrane activity	regulating	1	PG	[40-41]
	9955	Regulator of phosphoglycerate kinase activity	regulating	1	SL	[7-8]
	8215	Antioxidative peptide	antioxidative	1	IR	[49-50]
	8217	Antioxidative peptide	antioxidative	1	LK	[20-21]
Glyceraldehyde 3-phosphate dehydrogenase	K2HVL5
	8217	Antioxidative peptide	antioxidative	1	LK	[52-53]
	9349	Antioxidative peptide	antioxidative	1	YLL	[50-52]
	8310	Anxiolytic peptide	neuropeptide	1	YL	[50-51]
	2890	neuropeptide	neuropeptide	1	GQ	[29-30]
ABC transporter protein	E3VVN9
	2882	Immunostimulating peptide	immunomodulating	2	YG	[492-493],[494-495]
	3099	Immunostimulating peptide	immunostimulating	1	LGY	[242-244]
	3305		antioxidative	1	LH	[94-95]
	3317		antioxidative	4	HL	[36-37],[106-107],[247-248],[664-665]
	7863	peptide from prawn muscle (Penaeus japonicus)	antioxidative	1	FKK	[3-5]
	7866	peptide from Okara protein	antioxidative	3	AY	[142-143],[214-215],[382-383]
	7867	antioxidative peptide from Okara protein	antioxidative	1	GYY	[711-713]
	7873	peptide from soybean protein isolates: beta-conglycinin and glycinin	antioxidative	1	IY	[316-317]
	7886	peptide derived from egg white albumin	antioxidative	3	AH	[35-36],[85-86],[677-678]
	7888	antioxidative peptide	antioxidative	3	EL	[250-251],[615-616],[705-706]
	7930	synthetic peptide	antioxidative	1	HYY	[95-97]
	7931	synthetic peptide	antioxidative	1	KYY	[5-7]
	7939	synthetic peptide	antioxidative	1	YYA	[712-714]
	7942	Antioxidative peptide	antioxidative	2	YYV	[6-8],[96-98]
	7967	Antioxidative peptide	antioxidative	1	YGY	[492-494]
	8004	peptide derived from sardinelle by-products proteins (Sardinella aurita)	antioxidative	1	LHY	[94-96]
	8011	synthetic peptide	antioxidative	1	LWI	[406-408]
	8103	peptide derived from dried bonito	antioxidative	1	VKL	[397-399]
	8105	peptide derived from dried bonito	antioxidative	1	VKV	[116-118]
	8107	peptide derived from dried bonito	antioxidative	1	IKL	[393-395]
	8134	peptide derived from dried bonito	antioxidative	2	KD	[89-90],[127-128]
	8215	Antioxidative peptide	antioxidative	2	IR	[67-68],[483-484]
	8217	Antioxidative peptide	antioxidative	3	LK	[25-26],[88-89],[377-378]
	8219	antioxidative peptide	antioxidative	4	TY	[194-195],[222-223],[425-426],[431-432]
	8224	antioxidative peptide	antioxidative	1	VY	[460-461]
	8461	Antioxidant peptide from marine bivalve (Mactra veneriformis)	antioxidative	2	VW	[289-290],[321-322]
	8462	Antioxidant peptide from marine bivalve (Mactra veneriformis)	antioxidative	1	LW	[406-407]
	8484	Antioxidant peptide from as1-CN (98-100)	antioxidative	1	LLR	[665-667]
	8499	Antioxidative peptide	antioxidative	1	DHG	[693-695]
	8983	Antioxidative peptide	antioxidative	1	GAA	[620-622]
	9177	Antioxidative peptide	antioxidative	1	YQK	[383-385]
	9360	Antioxidative peptide	antioxidative	1	LPM	[251-253]
	9365	Antioxidative peptide	antioxidative	1	KKY	[4-6]
	9954	Antioxidative peptide	antioxidative	1	GSH	[701-703]
	10038	Antioxidative peptide	antioxidative	1	ACA	[595-597]
	10060	Antioxidative peptide	antioxidative	1	LGY	[242-244]
	9867	Anti-inflammatory peptide	anti inflammatory	1	NLQ	[442-444]
	9869	Anti-inflammatory peptide	anti inflammatory	1	HY	[95-96]
Elongation factor G	Q1GBM0
	2882	Immunostimulating peptide	immunomodulating	2	YG	[128-129],[507-508]
	3066	Immunostimulating peptide	immunostimulating	1	EAE	[209-211]
	3120	alpha-thymosin-1 K23 fr.: 23-27	immunostimulating	1	KEEAE	[207-211]
	2754	peptide regulating the stomach mucosal membrane activity	regulating	1	PG	[85-86]
	890	neuropeptide	neuropeptide	2	GQ	[505-506],[628-629]
	8310	Anxiolytic peptide	neuropeptide	2	YL	[280-281],[615-616]
	9534	Kyotorphin	neuropeptide	1	YR	[483-484]
	9953	anxiolytic-like peptide	neuropeptide	1	YLG	[615-617]
	10111	Wheylin-1	neuropeptide	1	MH	[359-360]
	3305		antioxidative	2	LH	[153-154],[457-458]
	3317		antioxidative	1	HL	[458-459]
	7862	peptide from prawn muscle (Penaeus japonicus)	antioxidative	1	IKK	[687-689]
	7866	peptide from Okara protein	antioxidative	1	AY	[482-483]
	7872	peptide from soybean protein isolates: beta-conglycinin and glycinin	antioxidative	2	LY	[33-34],[566-567]
	7886	peptide derived from egg white albumin	antioxidative	3	AH	[19-20],[292-293],[394-395]
	7888	antioxidative peptide	antioxidative	3	EL	[242-243],[301-302],[456-457]
	7951	synthetic peptide	antioxidative	1	YYT	[34-36]
	7955	synthetic peptide	antioxidative	1	LYY	[33-35]
	7990	synthetic peptide	antioxidative	1	LHE	[153-155]
	7995	synthetic peptide	antioxidative	1	LHL	[457-459]
	8114	peptide derived from sardinelle by-products proteins (Sardinella aurita)	antioxidative	1	GGE	[234-236]
	8133	peptide derived from dried bonito	antioxidative	1	KVI	[640-642]
	8134	peptide derived from dried bonito	antioxidative	2	KD	[75-76],[382-383]
	8150	peptide derived from bovine kappa-casein (30-32)	antioxidative	1	YVL	[341-343]
	8215	Antioxidative peptide	antioxidative	1	IR	[329-330]
	8217	Antioxidative peptide	antioxidative	5	LK	[243-244],[254-255],[336-337],[381-382],[589-590]
	8218	Antioxidative peptide	antioxidative	2	KP	[288-289],[308-309]
	8224	antioxidative peptide	antioxidative	2	VY	[187-188],[331-332]
	8434	Antioxidant peptide from jellyfish (Rhopilema esculentum)	antioxidative	1	VKP	[287-289]
	8461	Antioxidant peptide from marine bivalve (Mactra veneriformis)	antioxidative	2	VW	[121-122],[510-511]
	9086	Antioxidative peptide	antioxidative	1	MM	[272-273]
	10056	Antioxidative peptide	antioxidative	1	YLG	[615-617]
	9856	Anti-inflammatory peptide	anti inflammatory	1	PY	[289-290]
	9869	Anti-inflammatory peptide	anti inflammatory	1	HY	[674-675]
Enolase	D8FPZ1	-	-	-	-	-
Carboxylate-amine ligase	A0A0U3CLC8
	2882	Immunostimulating peptide	immunomodulating	3	YG	[16-17],[26-27],[129-130]
	2890	neuropeptide	neuropeptide	4	GQ	[290-291],[330-331],[374-375],[414-415]
	2754	peptide regulating the stomach mucosal membrane activity	regulating	3	PG	[53-54],[59-60],[211-212]
	7866	peptide from Okara protein	antioxidative	3	AY	[25-26],[222-223],[257-258]
	7872	peptide from soybean protein isolates: beta-conglycinin and glycinin	antioxidative	1	LY	[262-263]
	7873	peptide from soybean protein isolates: beta-conglycinin and glycinin	antioxidative	1	IY	[195-196]
	7888	antioxidative peptide	antioxidative	2	EL	[90-91],[98-99]
	7898	peptide from bovine b-lactoglobulin	antioxidative	1	WY	[318-319]
	7937	synthetic peptide	antioxidative	1	YYK	[401-403]
	7965	synthetic peptide	antioxidative	1	NYY	[400-402]
	8076	synthetic peptide	antioxidative	1	RWL	[390-392]
	8107	peptide derived from dried bonito	antioxidative	1	IKL	[139-141]
	8130	peptide derived from dried bonito	antioxidative	1	EAK	[362-364]
	8134	peptide derived from dried bonito	antioxidative	2	KD	[183-184],[189-190]
	8214	Antioxidative peptide	antioxidative	1	RW	[390-391]
	8216	Antioxidative peptide	antioxidative	1	LKP	[160-162]
	8217	Antioxidative peptide	antioxidative	2	LK	[160-161],[368-369]
	8218	Antioxidative peptide	antioxidative	1	KP	[161-162]
	8219	antioxidative peptide	antioxidative	1	TY	[407-408]
	8224	antioxidative peptide	antioxidative	2	VY	[15-16],[334-335]
	8460	Antioxidant peptide from marine bivalve (Mactra veneriformis)	antioxidative	1	AW	[32-33]
	8462	Antioxidant peptide from marine bivalve (Mactra veneriformis)	antioxidative	1	LW	[345-346]
	8487	Antioxidant peptide from as1-CN (154-156)	antioxidative	1	YQL	[110-112]
	9086	Antioxidative peptide	antioxidative	1	MM	[232-233]
	10019	Antioxidative peptide	antioxidative	1	YNL	[313-315]
	10051	Antioxidative peptide	antioxidative	1	RY	[42-43]
	9856	Anti-inflammatory peptide	anti inflammatory	2	PY	[106-107],[132-133]
60 kDa chaperonin (Chaperonin GroEL)	A0A0E3CQW5
	10105	Antibacterial peptide	antibacterial	1	IAK	[55-57]
	3283	Antithrombotic peptide	antithrombotic	1	GP	[31-32]
	2882	Immunostimulating peptide	immunomodulating	1	YG	[43-44]
	8320	Glucose uptake stimulating peptide	stimulating	1	VL	[38-39]
	8330	Stimulating vasoactive substance release	stimulating	1	SE	[8-9]
	2753	peptide regulating the stomach mucosal membrane activity	regulating	1	GP	[31-32]
UPF0756 membrane protein	B3WE66
	2753	peptide regulating the stomach mucosal membrane activity	regulating	1	GP	[132-133]
	2754	peptide regulating the stomach mucosal membrane activity	regulating	1	PG	[151-152]
	7888	antioxidative peptide	antioxidative	1	EL	[74-75]
	8217	Antioxidative peptide	antioxidative	2	LK	[42-43],[126-127]
	8219	antioxidative peptide	antioxidative	1	TY	[140-141]
	9082	Antioxidative peptide	antioxidative	1	WG	[52-53]
30S ribosomal protein S1	Q1GAK0
	3061	Immunostimulating peptide	immunostimulating	1	GFL	[134-136]
	2890	neuropeptide	neuropeptide	3	GQ	[33-34],[243-244],[329-330]
	3749		neuropeptide	2	KPS	[235-237],[321-323
	7866	peptide from Okara protein	antioxidative	2	AY	[100-101],[315-316]
	7888	antioxidative peptide	antioxidative	1	EL	[177-178]
	8065	synthetic peptide	antioxidative	1	RHR	[257-259]
	8103	peptide derived from dried bonito	antioxidative	1	VKL	[65-67]
	8105	peptide derived from dried bonito	antioxidative	4	VKV	[246-248],[248-250],[332-334],[334-336]
	8133	peptide derived from dried bonito	antioxidative	1	KVI	[249-251]
	8134	peptide derived from dried bonito	antioxidative	1	KD	[106-107]
	8216	Antioxidative peptide	antioxidative	1	LKP	[149-151]
	8217	Antioxidative peptide	antioxidative	4	LK	[149-150],[240-241],[326-327],[398-399]
	8218	Antioxidative peptide	antioxidative	3	KP	[150-151],[235-236],[321-322]
	8224	antioxidative peptide	antioxidative	1	VY	[73-74]
	9361	Antioxidative peptide	antioxidative	1	VYV	[73-75]
	9856	Anti-inflammatory peptide	anti inflammatory	1	PY	[151-152]
Lipoprotein	K0MV23
	8320	Glucose uptake stimulating peptide	stimulating	1	VL	[19-20]
	8323	Glucose uptake stimulating peptide	stimulating	2	IL	[8-9],[14-15]
	8324	Glucose uptake stimulating peptide	stimulating	1	LI	[13-14]
	8105	peptide derived from dried bonito	antioxidative	1	VKV	[35-37]
	8132	peptide derived from dried bonito	antioxidative	1	KAI	[6-8]
	8217	Antioxidative peptide	antioxidative	1	LK	[54-55]
	3751		bacterial permease ligand	2	KK	[5-6],[55-56]
